# Supplementary material for: Limitations of Bulk Diamond Sensors for Single-Cell Thermometry
Source: Sensors (Basel). 2023 Dec 29;24(1):200. doi: 10.3390/s24010200 (PMC10781228; doi:10.3390/s24010200)
Supplement: Supplementary file 1 [file sensors-24-00200-s001.zip]

Archive with 10 entries (10 files):
- alessio_2023_supp_mat.aux
- alessio_2023_supp_mat.bbl
- alessio_2023_supp_mat.blg
- alessio_2023_supp_mat.log
- alessio_2023_supp_mat.pdf
- alessio_2023_supp_mat.synctex.gz
- alessio_2023_supp_mat.tex
- Fig_S1.pdf
- Fig_S2.pdf
- sample.bib
