# Supplementary material for: Limitations of Bulk Diamond Sensors for Single-Cell Thermometry
Source: Sensors (Basel). 2023 Dec 29;24(1):200. doi: 10.3390/s24010200 (PMC10781228; doi:10.3390/s24010200)
Supplement: Supplementary file 1 [file sensors-24-00200-s001.zip › alessio_2023_supp_mat.aux]

\relax 
\newlabel{FirstPage}{{}{1}{}{}{}}
\@writefile{toc}{\contentsline {section}{\numberline {}Mesh Sensitvity Analysis}{1}{}}
\@writefile{lof}{\contentsline {figure}{\numberline {S1}{\ignorespaces Temperature at $r=0$ and at three different depths in the stationary scenario as a function of the different number of mesh elements. The largest number of elements was chosen in order to obtain element sizes comparable to the length scale under investigation.\relax }}{1}{}}
\providecommand*\caption@xref[2]{\@setref\relax\@undefined{#1}}
\newlabel{Fig_S2}{{S1}{1}{}{}{}}
\@writefile{toc}{\contentsline {section}{\numberline {}Effect of laser irradiation}{1}{}}
\bibstyle{apsrev}
\@writefile{lof}{\contentsline {figure}{\numberline {S2}{\ignorespaces Temperature profiles along z (a) and r (b) directions obtained considering the heat generated by a 1 mW 532 nm laser (10 $\mu $m in diameter). The absorption from a 15 nm sensing layer at a depth of 10 nm is considered.\relax }}{2}{}}
\newlabel{Fig_S1}{{S2}{2}{}{}{}}
\newlabel{LastPage}{{}{2}}
\gdef \@abspage@last{2}
