# Supplementary material for: Limitations of Bulk Diamond Sensors for Single-Cell Thermometry
Source: Sensors (Basel). 2023 Dec 29;24(1):200. doi: 10.3390/s24010200 (PMC10781228; doi:10.3390/s24010200)
Supplement: Supplementary file 1 [file sensors-24-00200-s001.zip › alessio_2023_supp_mat.bbl]

\begin{thebibliography}{1}

\bibitem{moreva2020practical}
E~Moreva, E~Bernardi, P~Traina, A~Sosso, S~Ditalia Tchernij, J~Forneris,
  F~Picollo, G~Brida, {\v{Z}}~Pastuovi{\'c}, IP~Degiovanni, et~al.
\newblock Practical applications of quantum sensing: A simple method to enhance
  the sensitivity of nitrogen-vacancy-based temperature sensors.
\newblock {\em Physical Review Applied}, 13(5):054057, 2020.

\bibitem{fraczek2017laser}
Elisabeth Fraczek, Vasili~G Savitski, Matthew Dale, Ben~G Breeze, Phil Diggle,
  Matthew Markham, Andrew Bennett, Harpreet Dhillon, Mark~E Newton, and Alan~J
  Kemp.
\newblock Laser spectroscopy of nv-and nv0 colour centres in synthetic diamond.
\newblock {\em Optical Materials Express}, 7(7):2571--2585, 2017.

\end{thebibliography}
