# Supplementary material for: Limitations of Bulk Diamond Sensors for Single-Cell Thermometry
Source: Sensors (Basel). 2023 Dec 29;24(1):200. doi: 10.3390/s24010200 (PMC10781228; doi:10.3390/s24010200)
Supplement: Supplementary file 1 [file sensors-24-00200-s001.zip › alessio_2023_supp_mat.blg]

This is BibTeX, Version 0.99d (TeX Live 2016)
Capacity: max_strings=35307, hash_size=35307, hash_prime=30011
The top-level auxiliary file: alessio_2023_supp_mat.aux
The style file: unsrt.bst
Database file #1: sample.bib.bib
You've used 2 entries,
            1791 wiz_defined-function locations,
            462 strings with 4256 characters,
and the built_in function-call counts, 716 in all, are:
= -- 45
> -- 67
< -- 0
+ -- 23
- -- 21
* -- 75
:= -- 134
add.period$ -- 6
call.type$ -- 2
change.case$ -- 2
chr.to.int$ -- 0
cite$ -- 2
duplicate$ -- 18
empty$ -- 50
format.name$ -- 21
if$ -- 139
int.to.chr$ -- 0
int.to.str$ -- 2
missing$ -- 2
newline$ -- 13
num.names$ -- 2
pop$ -- 2
preamble$ -- 1
purify$ -- 0
quote$ -- 0
skip$ -- 6
stack$ -- 0
substring$ -- 49
swap$ -- 2
text.length$ -- 0
text.prefix$ -- 0
top$ -- 0
type$ -- 0
warning$ -- 0
while$ -- 5
width$ -- 3
write$ -- 24
