# Supplementary material for: Limitations of Bulk Diamond Sensors for Single-Cell Thermometry
Source: Sensors (Basel). 2023 Dec 29;24(1):200. doi: 10.3390/s24010200 (PMC10781228; doi:10.3390/s24010200)
Supplement: Supplementary file 1 [file sensors-24-00200-s001.zip › alessio_2023_supp_mat.log]

This is pdfTeX, Version 3.141592653-2.6-1.40.25 (TeX Live 2023) (preloaded format=pdflatex 2023.12.15)  29 DEC 2023 12:09
entering extended mode
 \write18 enabled.
 %&-line parsing enabled.
**alessio_2023_supp_mat.tex
(./alessio_2023_supp_mat.tex
LaTeX2e <2022-11-01> patch level 1
L3 programming layer <2023-02-22>
(c:/texlive/2023/texmf-dist/tex/latex/revtex4/revtex4.cls
Document Class: revtex4 2020/09/30 v4.0a (http://publish.aps.org/revtex4/ for d
ocumentation)
 Copyright (c) 2001 The American Physical Society.
 mailto:revtex@aps.org
 Licensed under the LPPL:
http://www.ctan.org/tex-archive/macros/latex/base/lppl.txt
 Arthur Ogawa <ogawa@teleport.com>
 Based on work by David Carlisle <david@dcarlisle.demon.co.uk>.
ltxutil: portions licensed from W. E. Baxter (web@superscript.com)
Class revtex4 Info: Repairing broken LateX \@sect on input line 640.
\intertabularlinepenalty=\count185
\@tbpen=\count186
\@arstrutbox@hline=\box51
Class revtex4 Info: Repairing broken LaTeX \@xbitor on input line 1654.
ltxgrid: portions licensed from W. E. Baxter (web@superscript.com)
\c@linecount=\count187
\output=\toks16
\@protection@box=\box52
\@topmark@saved=\toks17
\footins@saved=\box53
\pagesofar=\box54
\footbox=\box55
\pagegrid@col=\count188
Class revtex4 Info: Incorporating package {textcase}  [1998/11/12 v0.06 Text on
ly upper/lower case changing (DPC)]. on input line 3736.
(c:/texlive/2023/texmf-dist/tex/latex/url/url.sty
\Urlmuskip=\muskip16
Package: url 2013/09/16  ver 3.4  Verb mode for urls, etc.
)
\c@affil=\count189
\absbox=\box56
\c@part=\count190
\c@section=\count191
\c@subsection=\count192
\c@subsubsection=\count193
\c@paragraph=\count194
\c@subparagraph=\count195
\abovecaptionskip=\skip48
\belowcaptionskip=\skip49
\c@figure=\count196
\c@table=\count197

(c:/texlive/2023/texmf-dist/tex/latex/natbib/natbib.sty
Package: natbib 2010/09/13 8.31b (PWD, AO)
\bibhang=\skip50
\bibsep=\skip51
LaTeX Info: Redefining \cite on input line 694.
\c@NAT@ctr=\count198
)
\widetext@top=\box57
\widetext@bot=\box58

(c:/texlive/2023/texmf-dist/tex/latex/revtex4/revsymb.sty
Package: revsymb 2020/09/30 v4.0a (http://publish.aps.org/revtex4/ for document
ation)
LaTeX Info: Redefining \REV@mathfrak on input line 118.
))
(c:/texlive/2023/texmf-dist/tex/latex/amsfonts/amssymb.sty
Package: amssymb 2013/01/14 v3.01 AMS font symbols

(c:/texlive/2023/texmf-dist/tex/latex/amsfonts/amsfonts.sty
Package: amsfonts 2013/01/14 v3.01 Basic AMSFonts support
\@emptytoks=\toks18
\symAMSa=\mathgroup4
\symAMSb=\mathgroup5
LaTeX Font Info:    Redeclaring math symbol \hbar on input line 98.
LaTeX Font Info:    Overwriting math alphabet `\mathfrak' in version `bold'
(Font)                  U/euf/m/n --> U/euf/b/n on input line 106.
LaTeX Info: Redefining \frak on input line 111.
LaTeX Info: Redefining \Bbb on input line 113.
))
(c:/texlive/2023/texmf-dist/tex/latex/amsmath/amsmath.sty
Package: amsmath 2022/04/08 v2.17n AMS math features
\@mathmargin=\skip52

For additional information on amsmath, use the `?' option.
(c:/texlive/2023/texmf-dist/tex/latex/amsmath/amstext.sty
Package: amstext 2021/08/26 v2.01 AMS text

(c:/texlive/2023/texmf-dist/tex/latex/amsmath/amsgen.sty
File: amsgen.sty 1999/11/30 v2.0 generic functions
\@emptytoks=\toks19
\ex@=\dimen140
))
(c:/texlive/2023/texmf-dist/tex/latex/amsmath/amsbsy.sty
Package: amsbsy 1999/11/29 v1.2d Bold Symbols
\pmbraise@=\dimen141
)
(c:/texlive/2023/texmf-dist/tex/latex/amsmath/amsopn.sty
Package: amsopn 2022/04/08 v2.04 operator names
)
\inf@bad=\count199
LaTeX Info: Redefining \frac on input line 234.
\uproot@=\count266
\leftroot@=\count267
LaTeX Info: Redefining \overline on input line 399.
LaTeX Info: Redefining \colon on input line 410.
\classnum@=\count268
\DOTSCASE@=\count269
LaTeX Info: Redefining \ldots on input line 496.
LaTeX Info: Redefining \dots on input line 499.
LaTeX Info: Redefining \cdots on input line 620.
\Mathstrutbox@=\box59
\strutbox@=\box60
LaTeX Info: Redefining \big on input line 722.
LaTeX Info: Redefining \Big on input line 723.
LaTeX Info: Redefining \bigg on input line 724.
LaTeX Info: Redefining \Bigg on input line 725.
\big@size=\dimen142
LaTeX Font Info:    Redeclaring font encoding OML on input line 743.
LaTeX Font Info:    Redeclaring font encoding OMS on input line 744.
\macc@depth=\count270
LaTeX Info: Redefining \bmod on input line 905.
LaTeX Info: Redefining \pmod on input line 910.
LaTeX Info: Redefining \smash on input line 940.
LaTeX Info: Redefining \relbar on input line 970.
LaTeX Info: Redefining \Relbar on input line 971.
\c@MaxMatrixCols=\count271
\dotsspace@=\muskip17
\c@parentequation=\count272
\dspbrk@lvl=\count273
\tag@help=\toks20
\row@=\count274
\column@=\count275
\maxfields@=\count276
\andhelp@=\toks21
\eqnshift@=\dimen143
\alignsep@=\dimen144
\tagshift@=\dimen145
\tagwidth@=\dimen146
\totwidth@=\dimen147
\lineht@=\dimen148
\@envbody=\toks22
\multlinegap=\skip53
\multlinetaggap=\skip54
\mathdisplay@stack=\toks23
LaTeX Info: Redefining \[ on input line 2953.
LaTeX Info: Redefining \] on input line 2954.
)
(c:/texlive/2023/texmf-dist/tex/latex/revtex4/aps.rtx
File: aps.rtx 2020/09/30 v4.0a (http://publish.aps.org/revtex4/ for documentati
on)
)
(c:/texlive/2023/texmf-dist/tex/latex/revtex4/10pt.rtx
File: 10pt.rtx 2020/09/30 v4.0a (http://publish.aps.org/revtex4/ for documentat
ion)
)
(c:/texlive/2023/texmf-dist/tex/latex/graphics/graphicx.sty
Package: graphicx 2021/09/16 v1.2d Enhanced LaTeX Graphics (DPC,SPQR)

(c:/texlive/2023/texmf-dist/tex/latex/graphics/keyval.sty
Package: keyval 2022/05/29 v1.15 key=value parser (DPC)
\KV@toks@=\toks24
)
(c:/texlive/2023/texmf-dist/tex/latex/graphics/graphics.sty
Package: graphics 2022/03/10 v1.4e Standard LaTeX Graphics (DPC,SPQR)

(c:/texlive/2023/texmf-dist/tex/latex/graphics/trig.sty
Package: trig 2021/08/11 v1.11 sin cos tan (DPC)
)
(c:/texlive/2023/texmf-dist/tex/latex/graphics-cfg/graphics.cfg
File: graphics.cfg 2016/06/04 v1.11 sample graphics configuration
)
Package graphics Info: Driver file: pdftex.def on input line 107.

(c:/texlive/2023/texmf-dist/tex/latex/graphics-def/pdftex.def
File: pdftex.def 2022/09/22 v1.2b Graphics/color driver for pdftex
))
\Gin@req@height=\dimen149
\Gin@req@width=\dimen150
)
(c:/texlive/2023/texmf-dist/tex/latex/epstopdf-pkg/epstopdf.sty
Package: epstopdf 2020-01-24 v2.11 Conversion with epstopdf on the fly (HO)

(c:/texlive/2023/texmf-dist/tex/generic/infwarerr/infwarerr.sty
Package: infwarerr 2019/12/03 v1.5 Providing info/warning/error messages (HO)
)
(c:/texlive/2023/texmf-dist/tex/latex/grfext/grfext.sty
Package: grfext 2019/12/03 v1.3 Manage graphics extensions (HO)

(c:/texlive/2023/texmf-dist/tex/generic/kvdefinekeys/kvdefinekeys.sty
Package: kvdefinekeys 2019-12-19 v1.6 Define keys (HO)
))
(c:/texlive/2023/texmf-dist/tex/latex/kvoptions/kvoptions.sty
Package: kvoptions 2022-06-15 v3.15 Key value format for package options (HO)

(c:/texlive/2023/texmf-dist/tex/generic/ltxcmds/ltxcmds.sty
Package: ltxcmds 2020-05-10 v1.25 LaTeX kernel commands for general use (HO)
)
(c:/texlive/2023/texmf-dist/tex/latex/kvsetkeys/kvsetkeys.sty
Package: kvsetkeys 2022-10-05 v1.19 Key value parser (HO)
))
(c:/texlive/2023/texmf-dist/tex/generic/pdftexcmds/pdftexcmds.sty
Package: pdftexcmds 2020-06-27 v0.33 Utility functions of pdfTeX for LuaTeX (HO
)

(c:/texlive/2023/texmf-dist/tex/generic/iftex/iftex.sty
Package: iftex 2022/02/03 v1.0f TeX engine tests
)
Package pdftexcmds Info: \pdf@primitive is available.
Package pdftexcmds Info: \pdf@ifprimitive is available.
Package pdftexcmds Info: \pdfdraftmode found.
)
(c:/texlive/2023/texmf-dist/tex/latex/epstopdf-pkg/epstopdf-base.sty
Package: epstopdf-base 2020-01-24 v2.11 Base part for package epstopdf
Package epstopdf-base Info: Redefining graphics rule for `.eps' on input line 4
85.
Package grfext Info: Graphics extension search list:
(grfext)             [.pdf,.png,.jpg,.mps,.jpeg,.jbig2,.jb2,.PDF,.PNG,.JPG,.JPE
G,.JBIG2,.JB2,.eps]
(grfext)             \AppendGraphicsExtensions on input line 504.

(c:/texlive/2023/texmf-dist/tex/latex/latexconfig/epstopdf-sys.cfg
File: epstopdf-sys.cfg 2010/07/13 v1.3 Configuration of (r)epstopdf for TeX Liv
e
)))
(c:/texlive/2023/texmf-dist/tex/latex/amsmath/amsxtra.sty
Package: amsxtra 1999/11/15 v1.2c AMS extra commands
LaTeX Info: Redefining \nobreakspace on input line 54.
)
(c:/texlive/2023/texmf-dist/tex/latex/physics/physics.sty
Package: physics 

(c:/texlive/2023/texmf-dist/tex/latex/l3packages/xparse/xparse.sty
(c:/texlive/2023/texmf-dist/tex/latex/l3kernel/expl3.sty
Package: expl3 2023-02-22 L3 programming layer (loader) 

(c:/texlive/2023/texmf-dist/tex/latex/l3backend/l3backend-pdftex.def
File: l3backend-pdftex.def 2023-01-16 L3 backend support: PDF output (pdfTeX)
\l__color_backend_stack_int=\count277
\l__pdf_internal_box=\box61
))
Package: xparse 2023-02-02 L3 Experimental document command parser
))
(c:/texlive/2023/texmf-dist/tex/latex/caption/caption.sty
Package: caption 2023/03/12 v3.6j Customizing captions (AR)

(c:/texlive/2023/texmf-dist/tex/latex/caption/caption3.sty
Package: caption3 2023/03/12 v2.4 caption3 kernel (AR)
\caption@tempdima=\dimen151
\captionmargin=\dimen152
\caption@leftmargin=\dimen153
\caption@rightmargin=\dimen154
\caption@width=\dimen155
\caption@indent=\dimen156
\caption@parindent=\dimen157
\caption@hangindent=\dimen158
Package caption Info: Unknown document class (or package),
(caption)             standard defaults will be used.
Package caption Info: \@makecaption = \long macro:#1#2->\par \vskip \abovecapti
onskip \begingroup \small \rmfamily \sbox \@tempboxa {\let \\\heading@cr #1: #2
}\@ifdim {\wd \@tempboxa >\hsize }{\begingroup \samepage \flushing \let \footno
te \@footnotemark@gobble #1: #2\par \endgroup }{\global \@minipagefalse \hb@xt@
 \hsize {\hfil \unhbox \@tempboxa \hfil }}\endgroup \vskip \belowcaptionskip  o
n input line 1176.
)

Package caption Warning: Unknown document class (or package),
(caption)                standard defaults will be used.
See the caption package documentation for explanation.

\c@caption@flags=\count278
\c@continuedfloat=\count279
) (./alessio_2023_supp_mat.aux)
\openout1 = `alessio_2023_supp_mat.aux'.

LaTeX Font Info:    Checking defaults for OML/cmm/m/it on input line 14.
LaTeX Font Info:    ... okay on input line 14.
LaTeX Font Info:    Checking defaults for OMS/cmsy/m/n on input line 14.
LaTeX Font Info:    ... okay on input line 14.
LaTeX Font Info:    Checking defaults for OT1/cmr/m/n on input line 14.
LaTeX Font Info:    ... okay on input line 14.
LaTeX Font Info:    Checking defaults for T1/cmr/m/n on input line 14.
LaTeX Font Info:    ... okay on input line 14.
LaTeX Font Info:    Checking defaults for TS1/cmr/m/n on input line 14.
LaTeX Font Info:    ... okay on input line 14.
LaTeX Font Info:    Checking defaults for OMX/cmex/m/n on input line 14.
LaTeX Font Info:    ... okay on input line 14.
LaTeX Font Info:    Checking defaults for U/cmr/m/n on input line 14.
LaTeX Font Info:    ... okay on input line 14.
Class revtex4 Info: Unrecognized LaTeX tabular. Please update this document cla
ss! (Proceeding with fingers crossed.) on input line 14.
Class revtex4 Info: cite was not loaded (OK!) on input line 14.
Class revtex4 Info: multicol was not loaded (OK!) on input line 14.

(c:/texlive/2023/texmf-dist/tex/context/base/mkii/supp-pdf.mkii
[Loading MPS to PDF converter (version 2006.09.02).]
\scratchcounter=\count280
\scratchdimen=\dimen159
\scratchbox=\box62
\nofMPsegments=\count281
\nofMParguments=\count282
\everyMPshowfont=\toks25
\MPscratchCnt=\count283
\MPscratchDim=\dimen160
\MPnumerator=\count284
\makeMPintoPDFobject=\count285
\everyMPtoPDFconversion=\toks26
)
Package caption Info: Begin \AtBeginDocument code.
Package caption Info: End \AtBeginDocument code.
LaTeX Font Info:    Trying to load font information for U+msa on input line 23.

 (c:/texlive/2023/texmf-dist/tex/latex/amsfonts/umsa.fd
File: umsa.fd 2013/01/14 v3.01 AMS symbols A
)
LaTeX Font Info:    Trying to load font information for U+msb on input line 23.


(c:/texlive/2023/texmf-dist/tex/latex/amsfonts/umsb.fd
File: umsb.fd 2013/01/14 v3.01 AMS symbols B
)
<Fig_S1.pdf, id=1, 1149.09305pt x 380.1402pt>
File: Fig_S1.pdf Graphic file (type pdf)
<use Fig_S1.pdf>
Package pdftex.def Info: Fig_S1.pdf  used on input line 37.
(pdftex.def)             Requested size: 369.88582pt x 122.3666pt.


pdfTeX warning: pdflatex.exe (file ./Fig_S2.pdf): PDF inclusion: found PDF vers
ion <1.6>, but at most version <1.5> allowed
<Fig_S2.pdf, id=2, 597.50829pt x 237.19415pt>
File: Fig_S2.pdf Graphic file (type pdf)
<use Fig_S2.pdf>
Package pdftex.def Info: Fig_S2.pdf  used on input line 51.
(pdftex.def)             Requested size: 369.88582pt x 146.83444pt.
[1{c:/texlive/2023/texmf-var/fonts/map/pdftex/updmap/pdftex.map}{c:/texlive/202
3/texmf-dist/fonts/enc/dvips/cm-super/cm-super-ts1.enc} <./Fig_S1.pdf>]
[2 <./Fig_S2.pdf>] (./alessio_2023_supp_mat.aux) ) 
Here is how much of TeX's memory you used:
 6806 strings out of 476025
 105126 string characters out of 5794014
 1863382 words of memory out of 5000000
 27189 multiletter control sequences out of 15000+600000
 518681 words of font info for 57 fonts, out of 8000000 for 9000
 1141 hyphenation exceptions out of 8191
 72i,7n,77p,886b,355s stack positions out of 10000i,1000n,20000p,200000b,200000s
<c:/texlive/2023/texmf-dist/f
onts/type1/public/amsfonts/cm/cmbx12.pfb><c:/texlive/2023/texmf-dist/fonts/type
1/public/amsfonts/cm/cmbx9.pfb><c:/texlive/2023/texmf-dist/fonts/type1/public/a
msfonts/cm/cmmi10.pfb><c:/texlive/2023/texmf-dist/fonts/type1/public/amsfonts/c
m/cmmi7.pfb><c:/texlive/2023/texmf-dist/fonts/type1/public/amsfonts/cm/cmr10.pf
b><c:/texlive/2023/texmf-dist/fonts/type1/public/amsfonts/cm/cmr6.pfb><c:/texli
ve/2023/texmf-dist/fonts/type1/public/amsfonts/cm/cmr7.pfb><c:/texlive/2023/tex
mf-dist/fonts/type1/public/amsfonts/cm/cmsy10.pfb><c:/texlive/2023/texmf-dist/f
onts/type1/public/amsfonts/cm/cmsy7.pfb><c:/texlive/2023/texmf-dist/fonts/type1
/public/amsfonts/cm/cmti9.pfb><c:/texlive/2023/texmf-dist/fonts/type1/public/cm
-super/sfrm1000.pfb>
Output written on alessio_2023_supp_mat.pdf (2 pages, 158131 bytes).
PDF statistics:
 129 PDF objects out of 1000 (max. 8388607)
 57 compressed objects within 1 object stream
 0 named destinations out of 1000 (max. 500000)
 11 words of extra memory for PDF output out of 10000 (max. 10000000)
