# Supplementary material for: Limitations of Bulk Diamond Sensors for Single-Cell Thermometry
Source: Sensors (Basel). 2023 Dec 29;24(1):200. doi: 10.3390/s24010200 (PMC10781228; doi:10.3390/s24010200)
Supplement: Supplementary file 1 [file sensors-24-00200-s001.zip › sample.bib]

@article{moreva2020practical,
  title={Practical applications of quantum sensing: A simple method to enhance the sensitivity of nitrogen-vacancy-based temperature sensors},
  author={Moreva, E and Bernardi, E and Traina, P and Sosso, A and Tchernij, S Ditalia and Forneris, J and Picollo, F and Brida, G and Pastuovi{\'c}, {\v{Z}} and Degiovanni, IP and others},
  journal={Physical Review Applied},
  volume={13},
  number={5},
  pages={054057},
  year={2020},
  publisher={APS}
}

@article{fraczek2017laser,
  title={Laser spectroscopy of NV-and NV0 colour centres in synthetic diamond},
  author={Fraczek, Elisabeth and Savitski, Vasili G and Dale, Matthew and Breeze, Ben G and Diggle, Phil and Markham, Matthew and Bennett, Andrew and Dhillon, Harpreet and Newton, Mark E and Kemp, Alan J},
  journal={Optical Materials Express},
  volume={7},
  number={7},
  pages={2571--2585},
  year={2017},
  publisher={Optica Publishing Group}
}
